# Supplementary material for: Cost Associated with Adherence to the EAT-Lancet Score in Brazil
Source: Nutrients. 2025 Jan 15;17(2):289. doi: 10.3390/nu17020289 (PMC11767983; doi:10.3390/nu17020289)
Supplement: Supplementary file 1 [file nutrients-17-00289-s001.zip]

Archive with 1 entries (1 files):
- nutrients-3417374-supplementary.pdf
